# Supplementary material for: Emergence of NDM-1- and OXA-23-Co-Producing Acinetobacter baumannii ST1 Isolates from a Burn Unit in Spain
Source: Microorganisms. 2025 May 16;13(5):1149. doi: 10.3390/microorganisms13051149 (PMC12113993; doi:10.3390/microorganisms13051149)
Supplement: Supplementary file 1 [file microorganisms-13-01149-s001.zip]

Archive with 1 entries (1 files):
- microorganisms-3620804-supplementary.xlsx
