# Supplementary material for: Emergence of NDM-1- and OXA-23-Co-Producing Acinetobacter baumannii ST1 Isolates from a Burn Unit in Spain
Source: Microorganisms. 2025 May 16;13(5):1149. doi: 10.3390/microorganisms13051149 (PMC12113993; doi:10.3390/microorganisms13051149)
Supplement: Supplementary file 1 [file microorganisms-13-01149-s001.zip › microorganisms-3620804-supplementary.xlsx]

## Sheet: Supplementary_Data
	WGS		MLST		Plasmid			Genotipic data ISAba1, ISAba10 and ISAba125 (Insertion upstream)					Resistome																Virulome
													Aminoglycosid Resistance Genes								Quinolone		STX		Cephalosporine	Chloramphenicol	MLS	Porine
Case	Adquired carbapenemase	Chromosomal carbapenemase	ST Oxford	ST Pasteur	ID	Plasme name	Rep Type	ISAba1	ISAba10	Gene interruption	ISAba125	Gene interruption	aac(3)-IIa	ant(2``)Ia	ant(3")Ia	ant(3")-IIa	ArmA	aph(3")-Ib	aph(3)VI	aph(6)-Id	gyrA_S81L / parC_S84L	Sinonim mutation in gyrA_S81L	Sulfamide	dfrA1	Chromosomic betalamamase			OprD	abaI	csuA/B	csuA	csuB	csuC	csuD	csuE	entE	pgaA/B/C	ompA
1	OXA-72	blaOXA-66	ST218	ST2	ND	ND	ND	No	CarO	True	CarO	True	aac(3)-IIa	ND	ND	ant(3'')-IIa	ND	aph(3")-Ib	ND	aph(6)-Id	gyrA_S81L / parC_S84L	TCA=TTA	sul2	ND	blaADC-30	ND	ND	OprD	abaI	csuA/B	csuA	csuB	csuC	csuD	csuE	entE	ompA	pgaA
2	OXA-72	blaOXA-66	ST218	ST2	ND	ND	ND	No	CarO	True	CarO	True	aac(3)-IIa	ND	ND	ant(3'')-IIa	ND	aph(3")-Ib	ND	aph(6)-Id	gyrA_S81L / parC_S84L	TCA=TTA	sul2	ND	blaADC-30	ND	ND	OprD	abaI	csuA/B	csuA	csuB	csuC	csuD	csuE	entE	ompA	pgaA
3	OXA-23	blaOXA-409	ST460	ST136	NZ_KT779035.1	pD4	ND	No	CarO	True	CarO	False	aac(3)-IIa	ant(2'')-Ia	ND	ant(3'')-IIa	armA	aph(3")-Ib	aph(3)VI	aph(6)-Id	gyrA_S81L / parC_S84L	TCA=TTA	sul2	ND	blaADC-88	ND	ND	OprD	abaI	csuA/B	csuA	csuB	csuC	csuD	csuE	entE	ompA	pgaA
4	OXA-23	blaOXA-409	ST460	ST136	NZ_KT779035.1	pD4	ND	No	CarO	False	ND	ND	aac(3)-IIa	ant(2'')-Ia	ND	ND	ND	aph(3")-Ib	aph(3)VI	aph(6)-Id	gyrA_S81L / parC_S84L	TCA=TTA	sul2	ND	blaADC-88	ND	ND	OprD	abaI	csuA/B	csuA	csuB	csuC	csuD	csuE	entE	ompA	pgaA
5	OXA-23	blaOXA-409	ST460	ST136	NC_025111.1	pD72-2	rP-T1	No	CarO	True	CarO	True	aac(3)-IIa	ant(2'')-Ia	ND	ND	ND	aph(3")-Ib	aph(3)VI	aph(6)-Id	gyrA_S81L / parC_S84L	TCA=TTA	sul2	ND	blaADC-88	ND	ND	OprD	abaI	csuA/B	csuA	csuB	csuC	csuD	csuE	entE	ompA	pgaA
6	OXA-23/NDM-1	blaOXA-69	ST231	ST1	NZ_MG954378.1	pS32-1	r3-T1	No	CarO	True	CarO	True	aac(3)-IIa	ant(2'')-Ia	ND	ant(3'')-IIa	armA	aph(3")-Ib	aph(3)VI	aph(6)-Id	gyrA_S81L	TCA=TTA	sul1 / sul2	dfrA1	blaADC-191	cmlA5	sat2	OprD	abaI	csuA/B	csuA	csuB	csuC	csuD	csuE	entE	ompA	pgaA
7	OXA-23/NDM-1	blaOXA-69	ST231	ST1	NZ_MG954378.1	pS32-1	r3-T1	No	CarO	True	CarO	False	aac(3)-IIa	ant(2'')-Ia	ND	ant(3'')-IIa	armA	aph(3")-Ib	aph(3)VI	aph(6)-Id	gyrA_S81L	TCA=TTA	sul1 / sul2	dfrA1	blaADC-191	cmlA5	sat2	OprD	abaI	csuA/B	csuA	csuB	csuC	csuD	csuE	entE	ompA	pgaA
8	OXA-23/NDM-1	blaOXA-69	ST231	ST1	NZ_MG954378.1	pS32-1	r3-T1	No	CarO	True	CarO	True	aac(3)-IIa	ant(2'')-Ia	ant(3")Ia	ant(3'')-IIa	armA	aph(3")-Ib	aph(3)VI	aph(6)-Id	gyrA_S81L	TCA=TTA	sul1 / sul2	dfrA1	blaADC-191	cmlA5	sat2	OprD	abaI	csuA/B	csuA	csuB	csuC	csuD	csuE	entE	ompA	pgaA
9	OXA-23/NDM-1	blaOXA-69	ST231	ST1	NZ_MG954378.1	pS32-1	r3-T1	No	CarO	True	CarO	True	aac(3)-IIa	ant(2'')-Ia	ant(3")Ia	ant(3'')-IIa	armA	aph(3")-Ib	aph(3)VI	aph(6)-Id	gyrA_S81L	TCA=TTA	sul1 / sul2	dfrA1	blaADC-191	cmlA5	sat2	OprD	abaI	csuA/B	csuA	csuB	csuC	csuD	csuE	entE	ompA	pgaA
10	OXA-23	blaOXA-409	ST460	ST136	NC_025111.1	pD72-2	rP-T1	No	CarO	False	ND	ND	aac(3)-IIa	ant(2'')-Ia	ND	ND	ND	aph(3")-Ib	aph(3)VI	aph(6)-Id	gyrA_S81L / parC_S84L	TCA=TTA	sul2	ND	blaADC-88	ND	ND	OprD	abaI	csuA/B	csuA	csuB	csuC	csuD	csuE	entE	ompA	pgaA
11	OXA-23/NDM-1	blaOXA-69	ST231	ST1	NZ_KU869529.1	pA297-1 (pRAY*)	ND	No	CarO	True	CarO	True	aac(3)-IIa	ant(2'')-Ia	ant(3")Ia	ant(3'')-IIa	armA	aph(3")-Ib	aph(3)VI	aph(6)-Id	gyrA_S81L	TCA=TTA	sul1 / sul2	dfrA1	blaADC-191	cmlA5	sat2	OprD	abaI	csuA/B	csuA	csuB	csuC	csuD	csuE	entE	ompA	pgaA
12	OXA-72/CTX-M-115	blaOXA-90	ST944	ST78	ND	ND	ND	No	CarO	False	CarO	False	aac(3)-IIa	ND	ND	ND	armA	ND	ND	ND	gyrA_S81L / parC_S84L	TCA=TTA	sul1	ND	blaADC-152	catA1 / floR	ND	OprD	abaI	csuA/B	csuA	csuB	csuC	csuD	csuE	entE	ompA	pgaA
13	OXA-23	blaOXA-409	ST460	ST136	NZ_KT779035.1	pD4	ND	No	CarO	True	CarO	False	aac(3)-IIa	ant(2'')-Ia	ND	ND	ND	aph(3")-Ib	aph(3)VI	aph(6)-Id	gyrA_S81L / parC_S84L	TCA=TTA	sul2	ND	blaADC-88	ND	ND	OprD	abaI	csuA/B	csuA	csuB	csuC	csuD	csuE	entE	ompA	pgaA
14	OXA-23/NDM-1	blaOXA-69	ST231	ST1	NZ_MG954378.1	pS32-1	r3-T1	No	CarO	True	CarO	True	aac(3)-IIa	ant(2'')-Ia	ant(3")Ia	ant(3'')-IIa	armA	aph(3")-Ib	aph(3)VI	aph(6)-Id	gyrA_S81L	TCA=TTA	sul1 / sul2	dfrA1	blaADC-191	cmlA5	sat2	OprD	abaI	csuA/B	csuA	csuB	csuC	csuD	csuE	entE	ompA	pgaA
15	OXA-23/NDM-1	blaOXA-69	ST231	ST1	NZ_MG954378.1	pS32-1	r3-T1	No	CarO	True	CarO	True	aac(3)-IIa	ant(2'')-Ia	ant(3")Ia	ant(3'')-IIa	armA	aph(3")-Ib	aph(3)VI	aph(6)-Id	gyrA_S81L	TCA=TTA	sul1 / sul2	dfrA1	blaADC-191	cmlA5	sat2	OprD	abaI	csuA/B	csuA	csuB	csuC	csuD	csuE	entE	ompA	pgaA
16	OXA-23/NDM-1	blaOXA-69	ST231	ST1	NZ_MG954378.1	pS32-1	r3-T1	No	CarO	True	CarO	False	aac(3)-IIa	ant(2'')-Ia	ant(3")Ia	ant(3'')-IIa	armA	aph(3")-Ib	aph(3)VI	aph(6)-Id	gyrA_S81L	TCA=TTA	sul1 / sul2	dfrA1	blaADC-191	cmlA5	sat2	OprD	abaI	csuA/B	csuA	csuB	csuC	csuD	csuE	entE	ompA	pgaA
17	OXA-23/NDM-1	blaOXA-69	ST231	ST1	NZ_MG954378.1	pS32-1	r3-T1	No	CarO	True	CarO	True	aac(3)-IIa	ant(2'')-Ia	ant(3")Ia	ant(3'')-IIa	armA	aph(3")-Ib	aph(3)VI	aph(6)-Id	gyrA_S81L	TCA=TTA	sul1 / sul2	dfrA1	blaADC-191	cmlA5	sat2	OprD	abaI	csuA/B	csuA	csuB	csuC	csuD	csuE	entE	ompA	pgaA
18	OXA-23	blaOXA-69	ST231	ST315	NZ_KU869529.1	pA297-1 (pRAY*)	ND	No	CarO	True	CarO	True	aac(3)-IIa	ant(2'')-Ia	ant(3")Ia	ant(3'')-IIa	ND	ND	ND	ND	gyrA_S81L	TCA=TTA	sul2	ND	blaADC-79	catA1	ND	OprD	abaI	csuA/B	csuA	csuB	csuC	csuD	csuE	entE	ompA	pgaA
19	OXA-23/NDM-1	blaOXA-69	ST231	ST1	NZ_MG954378.1	pS32-1	r3-T1	No	CarO	True	CarO	False	aac(3)-IIa	ant(2'')-Ia	ND	ND	armA	aph(3")-Ib	aph(3)VI	aph(6)-Id	gyrA_S81L	TCA=TTA	sul1 / sul2	dfrA1	blaADC-191	cmlA5	sat2	OprD	abaI	csuA/B	csuA	csuB	csuC	csuD	csuE	entE	ompA	pgaA
20	OXA-23/NDM-1	blaOXA-69	ST231	ST1	NZ_MG954378.1	pS32-1	r3-T1	No	CarO	True	CarO	True	aac(3)-IIa	ant(2'')-Ia	ant(3")Ia	ant(3'')-IIa	armA	aph(3")-Ib	ND	aph(6)-Id	gyrA_S81L	TCA=TTA	sul1 / sul2	dfrA1	blaADC-191	cmlA5	sat2	OprD	abaI	csuA/B	csuA	csuB	csuC	csuD	csuE	entE	ompA	pgaA
21	OXA-23	blaOXA-66	ST218	ST2	NZ_MG954378.1	pS32-1	r3-T1	No	CarO	True	CarO	True	aac(3)-IIa	ND	ND	ant(3'')-IIa	armA	aph(3")-Ib	ND	aph(6)-Id	gyrA_S81L / parC_S84L	TCA=TTA	sul1 / sul2	dfrA1	blaADC-30	catB8	ND	OprD	abaI	csuA/B	csuA	csuB	csuC	csuD	csuE	entE	ompA	pgaA
22	OXA-23/NDM-1	blaOXA-69	ST231	ST1	NZ_MG954378.1	pS32-1	r3-T1	No	CarO	True	CarO	True	aac(3)-IIa	ant(2'')-Ia	ant(3")Ia	ant(3'')-IIa	armA	aph(3")-Ib	aph(3)VI	aph(6)-Id	gyrA_S81L	TCA=TTA	sul1 / sul2	dfrA1	blaADC-191	cmlA5	sat2	OprD	abaI	csuA/B	csuA	csuB	csuC	csuD	csuE	entE	ompA	pgaA
23	OXA-23/NDM-1	blaOXA-69	ST231	ST1	NZ_MG954378.1	pS32-1	r3-T1	No	CarO	True	CarO	False	aac(3)-IIa	ant(2'')-Ia	ant(3")Ia	ant(3'')-IIa	armA	aph(3")-Ib	aph(3)VI	aph(6)-Id	gyrA_S81L	TCA=TTA	sul1 / sul2	dfrA1	blaADC-191	cmlA5	sat2	OprD	abaI	csuA/B	csuA	csuB	csuC	csuD	csuE	entE	ompA	pgaA
24	OXA-23/NDM-1	blaOXA-69	ST231	ST1	NZ_MG954378.1	pS32-1	r3-T1	No	CarO	True	CarO	True	aac(3)-IIa	ant(2'')-Ia	ant(3")Ia	ant(3'')-IIa	armA	aph(3")-Ib	aph(3)VI	aph(6)-Id	gyrA_S81L	TCA=TTA	sul1 / sul2	dfrA1	blaADC-191	cmlA5	sat2	OprD	abaI	csuA/B	csuA	csuB	csuC	csuD	csuE	entE	ompA	pgaA
ND: No Data; STX: Trimethropim-Sulfamethoxazole; MLS: Macrolides, Lincosamides and Streptogramins
Supplementary data: Clonal lineages (Pasteur and Oxford schemes), β-lactamase genes, plasmids, resistome and virulome identified through sequencing experiments.
